# Supplementary material for: Likelihood-Based Gene Annotations for Gap Filling and Quality Assessment in Genome-Scale Metabolic Models
Source: PLoS Comput Biol. 2014 Oct 16;10(10):e1003882. doi: 10.1371/journal.pcbi.1003882 (PMC4199484; doi:10.1371/journal.pcbi.1003882)
Supplement: Dataset S1 — Gap filling data summary. Summary of gap filling data, including numbers and average likelihoods of added reactions and genes using the four workflows. (XLS) [file pcbi.1003882.s001.xls]

## Sheet: Biolog_ALLmediatransporters
Phenotype ID	Model ID	Likelihood-based	Iterative	CN	CP	FN	FP	SENSITIVITY (CP/CP+FN)	SPECIFICITY (CN/CN+FP)	PRECISION	NEGATIVE PREDICTIVE VALUE	ACC	NOTES
83333.1-biolog	83333.1.model.std.int.minimal.int	NO	NO	82	117	77	48	0.603093	0.630769	0.709091	0.515723	0.614198
316407.3-biolog	316407.3.model.std.int.minimal.int	NO	NO	92	111	67	54	0.623596	0.630137	0.672727	0.578616	0.626543
224308.1-biolog	224308.1.model.std.int.minimal.int	NO	NO	63	110	59	10	0.650888	0.863014	0.916667	0.516393	0.714876
267608.1-biolog	267608.1.model.std.int.minimal.int	NO	NO	129	70	78	47	0.472973	0.732955	0.598291	0.623188	0.614198
99287.1-biolog	99287.1.model.std.int.minimal.int	NO	NO	79	120	78	47	0.606061	0.626984	0.718563	0.503185	0.614198
272626.1-biolog	272626.1.model.std.int.minimal.int	NO	NO	187	44	33	59	0.571429	0.760163	0.427184	0.85	0.71517
345073.6-biolog	345073.6.model.std.int.minimal.int	NO	NO	75	34	10	45	0.772727	0.625	0.43038	0.882353	0.664634
208964.1-biolog	208964.1.model.std.int.minimal.int	NO	NO	99	82	102	41	0.445652	0.707143	0.666667	0.492537	0.558642
93062.4-biolog	93062.4.model.std.int.minimal.int	NO	NO	0	42	20	0	0.677419	X	X	X	X	Note - no negative growth conditions in this dataset
62977.3-biolog	62977.3.model.std.int.minimal.int	NO	NO	96	28	14	27	0.666667	0.780488	0.509091	0.872727	0.751515
243277.1-biolog	243277.1.model.std.int.minimal.int	NO	NO	76	34	9	45	0.790698	0.628099	0.43038	0.894118	0.670732
269483.3-biolog	269483.3.model.std.int.minimal.int	NO	NO	94	80	97	53	0.451977	0.639456	0.601504	0.492147	0.537037
266834.1-biolog	266834.1.model.std.int.minimal.int	NO	NO	66	90	112	56	0.445545	0.540984	0.616438	0.370787	0.481481
169963.1-biolog	169963.1.model.std.int.minimal.int	NO	NO	193	42	28	61	0.6	0.759843	0.407767	0.873303	0.725309
83333.1-biolog	83333.1.model.std.iterative.int.minimal.int	NO	YES	70	132	62	60	0.680412	0.538462	0.6875	0.530303	0.623457
316407.3-biolog	316407.3.model.std.iterative.int.minimal.int	NO	YES	79	124	54	67	0.696629	0.541096	0.649215	0.593985	0.626543
224308.1-biolog	224308.1.model.std.iterative.int.minimal.int	NO	YES	55	135	34	18	0.798817	0.753425	0.882353	0.617978	0.785124
267608.1-biolog	267608.1.model.std.iterative.int.minimal.int	NO	YES	101	93	55	75	0.628378	0.573864	0.553571	0.647436	0.598765
99287.1-biolog	99287.1.model.std.iterative.int.minimal.int	NO	YES	68	139	59	58	0.70202	0.539683	0.705584	0.535433	0.638889
272626.1-biolog	272626.1.model.std.iterative.int.minimal.int	NO	YES	169	48	29	77	0.623377	0.686992	0.384	0.853535	0.671827
345073.6-biolog	345073.6.model.std.iterative.int.minimal.int	NO	YES	61	38	6	59	0.863636	0.508333	0.391753	0.910448	0.603659
208964.1-biolog	208964.1.model.std.iterative.int.minimal.int	NO	YES	77	104	80	63	0.565217	0.55	0.622754	0.490446	0.558642
93062.4-biolog	93062.4.model.std.iterative.int.minimal.int	NO	YES	0	50	12	0	0.806452	X	X	X	X	Note - no negative growth conditions in this dataset
62977.3-biolog	62977.3.model.std.iterative.int.minimal.int	NO	YES	84	29	13	39	0.690476	0.682927	0.426471	0.865979	0.684848
243277.1-biolog	243277.1.model.std.iterative.int.minimal.int	NO	YES	61	38	5	60	0.883721	0.504132	0.387755	0.924242	0.603659
269483.3-biolog	269483.3.model.std.iterative.int.minimal.int	NO	YES	68	112	65	79	0.632768	0.462585	0.586387	0.511278	0.555556
266834.1-biolog	266834.1.model.std.iterative.int.minimal.int	NO	YES	57	121	81	65	0.59901	0.467213	0.650538	0.413043	0.549383
169963.1-biolog	169963.1.model.std.iterative.int.minimal.int	NO	YES	177	45	25	77	0.642857	0.69685	0.368852	0.876238	0.685185
83333.1-biolog	83333.1.model.pa.int.minimal.int	YES	NO	82	117	77	48	0.603093	0.630769	0.709091	0.515723	0.614198
316407.3-biolog	316407.3.model.pa.int.minimal.int	YES	NO	92	111	67	54	0.623596	0.630137	0.672727	0.578616	0.626543
224308.1-biolog	224308.1.model.pa.int.minimal.int	YES	NO	63	110	59	10	0.650888	0.863014	0.916667	0.516393	0.714876
267608.1-biolog	267608.1.model.pa.int.minimal.int	YES	NO	129	70	78	47	0.472973	0.732955	0.598291	0.623188	0.614198
99287.1-biolog	99287.1.model.pa.int.minimal.int	YES	NO	79	120	78	47	0.606061	0.626984	0.718563	0.503185	0.614198
272626.1-biolog	272626.1.model.pa.int.minimal.int	YES	NO	187	44	33	59	0.571429	0.760163	0.427184	0.85	0.71517
345073.6-biolog	345073.6.model.pa.int.minimal.int	YES	NO	75	34	10	45	0.772727	0.625	0.43038	0.882353	0.664634
208964.1-biolog	208964.1.model.pa.int.minimal.int	YES	NO	99	82	102	41	0.445652	0.707143	0.666667	0.492537	0.558642
93062.4-biolog	93062.4.model.pa.int.minimal.int	YES	NO	0	42	20	0	0.677419	X	X	X	X	Note - no negative growth conditions in this dataset
62977.3-biolog	62977.3.model.pa.int.minimal.int	YES	NO	96	28	14	27	0.666667	0.780488	0.509091	0.872727	0.751515
243277.1-biolog	243277.1.model.pa.int.minimal.int	YES	NO	76	34	9	45	0.790698	0.628099	0.43038	0.894118	0.670732
269483.3-biolog	269483.3.model.pa.int.minimal.int	YES	NO	94	80	97	53	0.451977	0.639456	0.601504	0.492147	0.537037
266834.1-biolog	266834.1.model.pa.int.minimal.int	YES	NO	66	90	112	56	0.445545	0.540984	0.616438	0.370787	0.481481
169963.1-biolog	169963.1.model.pa.int.minimal.int	YES	NO	193	42	28	61	0.6	0.759843	0.407767	0.873303	0.725309
83333.1-biolog	83333.1.model.pa.iterative.int.minimal.int	YES	YES	67	132	62	63	0.680412	0.515385	0.676923	0.51938	0.614198
316407.3-biolog	316407.3.model.pa.iterative.int.minimal.int	YES	YES	76	124	54	70	0.696629	0.520548	0.639175	0.584615	0.617284
224308.1-biolog	224308.1.model.pa.iterative.int.minimal.int	YES	YES	54	134	35	19	0.792899	0.739726	0.875817	0.606742	0.77686
267608.1-biolog	267608.1.model.pa.iterative.int.minimal.int	YES	YES	100	91	57	76	0.614865	0.568182	0.54491	0.636943	0.589506
99287.1-biolog	99287.1.model.pa.iterative.int.minimal.int	YES	YES	69	139	59	57	0.70202	0.547619	0.709184	0.539062	0.641975
272626.1-biolog	272626.1.model.pa.iterative.int.minimal.int	YES	YES	167	47	30	79	0.61039	0.678862	0.373016	0.847716	0.662539
345073.6-biolog	345073.6.model.pa.iterative.int.minimal.int	YES	YES	59	37	7	61	0.840909	0.491667	0.377551	0.893939	0.585366
208964.1-biolog	208964.1.model.pa.iterative.int.minimal.int	YES	YES	77	105	79	63	0.570652	0.55	0.625	0.49359	0.561728
93062.4-biolog	93062.4.model.pa.iterative.int.minimal.int	YES	YES	0	48	14	0	0.774194	X	X	X	X	Note - no negative growth conditions in this dataset
62977.3-biolog	62977.3.model.pa.iterative.int.minimal.int	YES	YES	85	30	12	38	0.714286	0.691057	0.441176	0.876289	0.69697
243277.1-biolog	243277.1.model.pa.iterative.int.minimal.int	YES	YES	61	38	5	60	0.883721	0.504132	0.387755	0.924242	0.603659
269483.3-biolog	269483.3.model.pa.iterative.int.minimal.int	YES	YES	71	110	67	76	0.621469	0.482993	0.591398	0.514493	0.558642
266834.1-biolog	266834.1.model.pa.iterative.int.minimal.int	YES	YES	57	122	80	65	0.60396	0.467213	0.652406	0.416058	0.552469
169963.1-biolog	169963.1.model.pa.iterative.int.minimal.int	YES	YES	143	44	26	111	0.628571	0.562992	0.283871	0.846154	0.57716
							Regular	0.59848	0.686541	0.592673	0.65116
							Regular iterative	0.700984	0.577351	0.561287	0.674642
							Probanno	0.59848	0.686541	0.592673	0.65116
							Probanno iterative	0.695356	0.563106	0.552168	0.669171
			1788		1788		1788		1788
			1924		1924		1924		1924
		Predicted
			Parsimony-based		Likelihood-based		Parsimony iterative		Likelihood-based iterative
			Growth	No Growth	Growth	No Growth	Growth	No Growth	Growth	No Growth
	Experimental	Growth	1004	784	1004	784	1208	580	1201	587	1788
		No growth	593	1331	593	1331	797	1127	838	1086	1924
			Parsimony-based		Likelihood-based		Parsimony iterative		Likelihood-based iterative
			Growth	No Growth	Growth	No Growth	Growth	No Growth	Growth	No Growth
	Experimental	Growth	0.561521	0.438479	0.561521	0.438479	0.675615	0.324385	0.6717	0.3283	SENS
		No growth	0.308212	0.691788	0.308212	0.691788	0.414241	0.585759	0.435551	0.564449		SPEC
		ACC	0.629041		0.629041		0.629041		0.61611
	python Workflow.py --fba-url 'http://localhost:7036' -w RecalcultedSeedModelGapfills_October_2013 --pa-url 'http://localhost:7073' --biologdata

## Sheet: Knockouts (all)
Phenotype ID	Model ID	Media	Likelihood-based	Iterative	Postprocessed*	CN	CP	FN	FP	SENSITIVITY (CP/CP+FN)	SPECIFICITY (CN/CN+FP)	PRECISION	NEGATIVE PREDICTIVE VALUE	NOTES
158879.1-essentiality	158879.1.model.std.int.minimal.int.REINTEGRATED	ArgonneLBMedia	NO	NO	Yes	89	0	0	48	X	0.649635	X	X	No non-essential knockouts in this dataset
171101.1-essentiality	171101.1.model.std.int.minimal.int.REINTEGRATED	SP4	NO	NO	Yes	78	140	57	46	0.71066	0.629032	0.752688	0.577778
208964.1-essentiality	208964.1.model.std.int.minimal.int.REINTEGRATED	ArgonneLBMedia	NO	NO	Yes	155	862	86	91	0.909283	0.630081	0.904512	0.643154
224308.1-essentiality	224308.1.model.std.int.minimal.int.REINTEGRATED	ArgonneLBMedia	NO	NO	Yes	157	728	96	47	0.883495	0.769608	0.939355	0.620553
243273.1-essentiality	243273.1.model.std.int.minimal.int.REINTEGRATED	SP4	NO	NO	Yes	142	12	16	33	0.428571	0.811429	0.266667	0.898734
272635.1-essentiality	272635.1.model.std.int.minimal.int.REINTEGRATED	SP4	NO	NO	Yes	136	0	0	30	X	0.819277	X	X	No non-essential knockouts in this dataset
401614.5-essentiality	401614.5.model.std.int.minimal.int.REINTEGRATED	SP4	NO	NO	Yes	160	0	0	60	x	0.727273	x	x	No non-essential knockouts in this dataset
62977.3-essentiality	62977.3.model.std.int.minimal.int.REINTEGRATED	ArgonneLBMedia	NO	NO	Yes	135	343	38	100	0.900262	0.574468	0.774266	0.780347
71421.1-essentiality	71421.1.model.std.int.minimal.int.REINTEGRATED	SP4	NO	NO	Yes	132	135	34	131	0.798817	0.501901	0.507519	0.795181
83332.1-essentiality	83332.1.model.std.int.minimal.int.REINTEGRATED	7H9	NO	NO	Yes	181	303	60	100	0.834711	0.644128	0.751861	0.751037
83333.1-essentiality	83333.1.model.std.int.minimal.int.REINTEGRATED	ArgonneLBMedia	NO	NO	Yes	148	838	107	32	0.886772	0.822222	0.963218	0.580392
83333.1-essentiality	83333.1.model.std.int.minimal.int.REINTEGRATED	Carbon-D-Glucose	NO	NO	Yes	67	0	0	35	x	0.656863	x	x	No non-essential knockouts in this dataset
83333.1-essentiality	83333.1.model.std.int.minimal.int.REINTEGRATED	Carbon-Glycine	NO	NO	Yes	69	0	0	37	x	0.650943	x	x	No non-essential knockouts in this dataset
85962.1-essentiality	85962.1.model.std.int.minimal.int.REINTEGRATED	ArgonneLBMedia	NO	NO	Yes	85	132	169	38	0.438538	0.691057	0.776471	0.334646
99287.1-essentiality	99287.1.model.std.int.minimal.int.REINTEGRATED	ArgonneLBMedia	NO	NO	Yes	60	0	0	35	x	0.631579	x	x	No non-essential knockouts in this dataset
158879.1-essentiality	158879.1.model.std.iterative.int.minimal.int.REINTEGRATED	ArgonneLBMedia	NO	YES	Yes	88	0	0	50	X	0.637681	X	X	No non-essential knockouts in this dataset
171101.1-essentiality	171101.1.model.std.iterative.int.minimal.int.REINTEGRATED	SP4	NO	YES	Yes	75	147	53	51	0.735	0.595238	0.742424	0.585938
208964.1-essentiality	208964.1.model.std.iterative.int.minimal.int.REINTEGRATED	ArgonneLBMedia	NO	YES	Yes	149	898	82	98	0.916327	0.603239	0.901606	0.645022
224308.1-essentiality	224308.1.model.std.iterative.int.minimal.int.REINTEGRATED	ArgonneLBMedia	NO	YES	Yes	157	753	90	47	0.893238	0.769608	0.94125	0.635628
243273.1-essentiality	243273.1.model.std.iterative.int.minimal.int.REINTEGRATED	SP4	NO	YES	Yes	117	13	14	60	0.481481	0.661017	0.178082	0.89313
272635.1-essentiality	272635.1.model.std.iterative.int.minimal.int.REINTEGRATED	SP4	NO	YES	Yes	118	0	0	48	X	0.710843	X	X	No non-essential knockouts in this dataset
401614.5-essentiality	401614.5.model.std.iterative.int.minimal.int.REINTEGRATED	SP4	NO	YES	Yes	159	0	0	64	x	0.713004	x	x	No non-essential knockouts in this dataset
62977.3-essentiality	62977.3.model.std.iterative.int.minimal.int.REINTEGRATED	ArgonneLBMedia	NO	YES	Yes	128	353	34	107	0.912145	0.544681	0.767391	0.790123
71421.1-essentiality	71421.1.model.std.iterative.int.minimal.int.REINTEGRATED	SP4	NO	YES	Yes	129	141	33	138	0.810345	0.483146	0.505376	0.796296
83332.1-essentiality	83332.1.model.std.iterative.int.minimal.int.REINTEGRATED	7H9	NO	YES	Yes	171	327	55	112	0.856021	0.60424	0.744875	0.756637
83333.1-essentiality	83333.1.model.std.iterative.int.minimal.int.REINTEGRATED	ArgonneLBMedia	NO	YES	Yes	146	850	108	34	0.887265	0.811111	0.961538	0.574803
83333.1-essentiality	83333.1.model.std.iterative.int.minimal.int.REINTEGRATED	Carbon-D-Glucose	NO	YES	Yes	65	0	0	37	x	0.637255	x	x	No non-essential knockouts in this dataset
83333.1-essentiality	83333.1.model.std.iterative.int.minimal.int.REINTEGRATED	Carbon-Glycine	NO	YES	Yes	67	0	0	39	x	0.632075	x	x	No non-essential knockouts in this dataset
85962.1-essentiality	85962.1.model.std.iterative.int.minimal.int.REINTEGRATED	ArgonneLBMedia	NO	YES	Yes	78	142	163	46	0.465574	0.629032	0.755319	0.323651
99287.1-essentiality	99287.1.model.std.iterative.int.minimal.int.REINTEGRATED	ArgonneLBMedia	NO	YES	Yes	60	0	0	35	x	0.631579	x	x	No non-essential knockouts in this dataset
158879.1-essentiality	158879.1.model.std.int.minimal.int	ArgonneLBMedia	NO	NO	No	87	0	0	50	X	0.635036	X	X	No non-essential knockouts in this dataset
171101.1-essentiality	171101.1.model.std.int.minimal.int.	SP4	NO	NO	No	74	140	52	46	0.729167	0.616667	0.752688	0.587302
208964.1-essentiality	208964.1.model.std.int.minimal.int.	ArgonneLBMedia	NO	NO	No	152	864	74	89	0.921109	0.630705	0.906611	0.672566
224308.1-essentiality	224308.1.model.std.int.minimal.int.	ArgonneLBMedia	NO	NO	No	154	730	76	47	0.905707	0.766169	0.939511	0.669565
243273.1-essentiality	243273.1.model.std.int.minimal.int.	SP4	NO	NO	No	135	12	15	34	0.444444	0.798817	0.26087	0.9
272635.1-essentiality	272635.1.model.std.int.minimal.int.	SP4	NO	NO	No	131	0	0	30	X	0.813665	X	X	No non-essential knockouts in this dataset
401614.5-essentiality	401614.5.model.std.int.minimal.int.	SP4	NO	NO	No	156	0	0	59	x	0.725581	x	x	No non-essential knockouts in this dataset
62977.3-essentiality	62977.3.model.std.int.minimal.int.	ArgonneLBMedia	NO	NO	No	132	345	34	98	0.91029	0.573913	0.778781	0.795181
71421.1-essentiality	71421.1.model.std.int.minimal.int.	SP4	NO	NO	No	123	132	29	133	0.819876	0.480469	0.498113	0.809211
83332.1-essentiality	83332.1.model.std.int.minimal.int.	7H9	NO	NO	No	174	306	46	100	0.869318	0.635036	0.753695	0.790909
83333.1-essentiality	83333.1.model.std.int.minimal.int.	ArgonneLBMedia	NO	NO	No	146	837	99	31	0.894231	0.824859	0.964286	0.595918
83333.1-essentiality	83333.1.model.std.int.minimal.int.	Carbon-D-Glucose	NO	NO	No	67	0	0	35	x	0.656863	x	x	No non-essential knockouts in this dataset
83333.1-essentiality	83333.1.model.std.int.minimal.int.	Carbon-Glycine	NO	NO	No	69	0	0	37	x	0.650943	x	x	No non-essential knockouts in this dataset
85962.1-essentiality	85962.1.model.std.int.minimal.int.	ArgonneLBMedia	NO	NO	No	82	135	160	37	0.457627	0.689076	0.784884	0.338843
99287.1-essentiality	99287.1.model.std.int.minimal.int.	ArgonneLBMedia	NO	NO	No	58	0	0	36	x	0.617021	x	x	No non-essential knockouts in this dataset
158879.1-essentiality	158879.1.model.std.iterative.int.minimal.int.	ArgonneLBMedia	NO	YES	No	87	0	0	50	X	0.635036	X	X	No non-essential knockouts in this dataset
171101.1-essentiality	171101.1.model.std.iterative.int.minimal.int.	SP4	NO	YES	No	71	144	48	49	0.75	0.591667	0.746114	0.596639
208964.1-essentiality	208964.1.model.std.iterative.int.minimal.int.	ArgonneLBMedia	NO	YES	No	149	867	71	92	0.924307	0.618257	0.904067	0.677273
224308.1-essentiality	224308.1.model.std.iterative.int.minimal.int.	ArgonneLBMedia	NO	YES	No	154	736	70	47	0.913151	0.766169	0.939974	0.6875
243273.1-essentiality	243273.1.model.std.iterative.int.minimal.int.	SP4	NO	YES	No	110	13	14	59	0.481481	0.650888	0.180556	0.887097
272635.1-essentiality	272635.1.model.std.iterative.int.minimal.int.	SP4	NO	YES	No	115	0	0	46	X	0.714286	X	X	No non-essential knockouts in this dataset
401614.5-essentiality	401614.5.model.std.iterative.int.minimal.int.	SP4	NO	YES	No	156	0	0	59	x	0.725581	x	x	No non-essential knockouts in this dataset
62977.3-essentiality	62977.3.model.std.iterative.int.minimal.int.	ArgonneLBMedia	NO	YES	No	129	348	31	101	0.918206	0.56087	0.775056	0.80625
71421.1-essentiality	71421.1.model.std.iterative.int.minimal.int.	SP4	NO	YES	No	120	133	28	136	0.826087	0.46875	0.494424	0.810811
83332.1-essentiality	83332.1.model.std.iterative.int.minimal.int.	7H9	NO	YES	No	164	311	41	110	0.883523	0.59854	0.738717	0.8
83333.1-essentiality	83333.1.model.std.iterative.int.minimal.int.	ArgonneLBMedia	NO	YES	No	144	836	100	33	0.893162	0.813559	0.962025	0.590164
83333.1-essentiality	83333.1.model.std.iterative.int.minimal.int.	Carbon-D-Glucose	NO	YES	No	64	0	0	38	x	0.627451	x	x	No non-essential knockouts in this dataset
83333.1-essentiality	83333.1.model.std.iterative.int.minimal.int.	Carbon-Glycine	NO	YES	No	66	0	0	40	x	0.622642	x	x	No non-essential knockouts in this dataset
85962.1-essentiality	85962.1.model.std.iterative.int.minimal.int.	ArgonneLBMedia	NO	YES	No	76	144	151	43	0.488136	0.638655	0.770053	0.334802
99287.1-essentiality	99287.1.model.std.iterative.int.minimal.int.	ArgonneLBMedia	NO	YES	No	58	0	0	36	x	0.617021	x	x	No non-essential knockouts in this dataset
158879.1-essentiality	158879.1.model.pa.int.minimal.int	ArgonneLBMedia	YES	NO	(Yes)	89	0	0	48	X	0.649635	X	X	No non-essential knockouts in this dataset
171101.1-essentiality	171101.1.model.pa.int.minimal.int	SP4	YES	NO	(Yes)	80	140	57	46	0.71066	0.634921	0.752688	0.583942
208964.1-essentiality	208964.1.model.pa.int.minimal.int	ArgonneLBMedia	YES	NO	(Yes)	155	864	86	91	0.909474	0.630081	0.904712	0.643154
224308.1-essentiality	224308.1.model.pa.int.minimal.int	ArgonneLBMedia	YES	NO	(Yes)	157	730	98	47	0.881643	0.769608	0.939511	0.615686
243273.1-essentiality	243273.1.model.pa.int.minimal.int	SP4	YES	NO	(Yes)	132	12	16	45	0.428571	0.745763	0.210526	0.891892
272635.1-essentiality	272635.1.model.pa.int.minimal.int	SP4	YES	NO	(Yes)	132	0	0	34	X	0.795181	X	X	No non-essential knockouts in this dataset
401614.5-essentiality	401614.5.model.pa.int.minimal.int	SP4	YES	NO	(Yes)	161	0	0	59	x	0.731818	x	x	No non-essential knockouts in this dataset
62977.3-essentiality	62977.3.model.pa.int.minimal.int	ArgonneLBMedia	YES	NO	(Yes)	135	343	38	100	0.900262	0.574468	0.774266	0.780347
71421.1-essentiality	71421.1.model.pa.int.minimal.int	SP4	YES	NO	(Yes)	130	139	32	134	0.812865	0.492424	0.509158	0.802469
83332.1-essentiality	83332.1.model.pa.int.minimal.int	7H9	YES	NO	(Yes)	180	304	60	102	0.835165	0.638298	0.748768	0.75
83333.1-essentiality	83333.1.model.pa.int.minimal.int	ArgonneLBMedia	YES	NO	(Yes)	148	840	110	32	0.884211	0.822222	0.963303	0.573643
83333.1-essentiality	83333.1.model.pa.int.minimal.int	Carbon-D-Glucose	YES	NO	(Yes)	68	0	0	35	x	0.660194	x	x	No non-essential knockouts in this dataset
83333.1-essentiality	83333.1.model.pa.int.minimal.int	Carbon-Glycine	YES	NO	(Yes)	70	0	0	37	x	0.654206	x	x	No non-essential knockouts in this dataset
85962.1-essentiality	85962.1.model.pa.int.minimal.int	ArgonneLBMedia	YES	NO	(Yes)	85	136	171	39	0.442997	0.685484	0.777143	0.332031
99287.1-essentiality	99287.1.model.pa.int.minimal.int	ArgonneLBMedia	YES	NO	(Yes)	60	0	0	35	x	0.631579	x	x	No non-essential knockouts in this dataset
158879.1-essentiality	158879.1.model.pa.iterative.int.minimal.int	ArgonneLBMedia	YES	YES	(Yes)	88	0	0	50	X	0.637681	X	X	No non-essential knockouts in this dataset
171101.1-essentiality	171101.1.model.pa.iterative.int.minimal.int	SP4	YES	YES	(Yes)	76	151	52	52	0.743842	0.59375	0.743842	0.59375
208964.1-essentiality	208964.1.model.pa.iterative.int.minimal.int	ArgonneLBMedia	YES	YES	(Yes)	153	897	83	94	0.915306	0.619433	0.905146	0.648305
224308.1-essentiality	224308.1.model.pa.iterative.int.minimal.int	ArgonneLBMedia	YES	YES	(Yes)	157	753	95	47	0.887972	0.769608	0.94125	0.623016
243273.1-essentiality	243273.1.model.pa.iterative.int.minimal.int	SP4	YES	YES	(Yes)	117	13	15	60	0.464286	0.661017	0.178082	0.886364
272635.1-essentiality	272635.1.model.pa.iterative.int.minimal.int	SP4	YES	YES	(Yes)	122	0	0	44	X	0.73494	X	X	No non-essential knockouts in this dataset
401614.5-essentiality	401614.5.model.pa.iterative.int.minimal.int	SP4	YES	YES	(Yes)	160	0	0	63	x	0.717489	x	x	No non-essential knockouts in this dataset
62977.3-essentiality	62977.3.model.pa.iterative.int.minimal.int	ArgonneLBMedia	YES	YES	(Yes)	132	354	35	103	0.910026	0.561702	0.774617	0.790419
71421.1-essentiality	71421.1.model.pa.iterative.int.minimal.int	SP4	YES	YES	(Yes)	125	147	30	143	0.830508	0.466418	0.506897	0.806452
83332.1-essentiality	83332.1.model.pa.iterative.int.minimal.int	7H9	YES	YES	(Yes)	174	331	55	111	0.857513	0.610526	0.748869	0.759825
83333.1-essentiality	83333.1.model.pa.iterative.int.minimal.int	ArgonneLBMedia	YES	YES	(Yes)	146	853	109	34	0.886694	0.811111	0.961669	0.572549
83333.1-essentiality	83333.1.model.pa.iterative.int.minimal.int	Carbon-D-Glucose	YES	YES	(Yes)	66	0	0	37	x	0.640777	x	x	No non-essential knockouts in this dataset
83333.1-essentiality	83333.1.model.pa.iterative.int.minimal.int	Carbon-Glycine	YES	YES	(Yes)	68	0	0	39	x	0.635514	x	x	No non-essential knockouts in this dataset
85962.1-essentiality	85962.1.model.pa.iterative.int.minimal.int	ArgonneLBMedia	YES	YES	(Yes)	85	150	160	39	0.483871	0.685484	0.793651	0.346939
99287.1-essentiality	99287.1.model.pa.iterative.int.minimal.int	ArgonneLBMedia	YES	YES	(Yes)	60	0	0	35	x	0.631579	x	x	No non-essential knockouts in this dataset
Omitted
Due to too little data (only 4 KO conditions)
243277.1-essentiality	243277.1.model.std.int.minimal.int	ArgonneLBMedia			TOTAL:					Sensitivity	Specificity
					Likelihood-based	1782	3508	668	884	0.840038	0.668417
*:	Estimated by using our likelihoods and estimated GPRs to assign genes to reactions after running gapfill				Network-based	1740	3501	585	862	0.856828	0.668716
					Network-based (postprocessed)	1794	3493	663	863	0.840472	0.675198
					Likelihood iterative	1729	3649	634	951	0.851973	0.645149
					Network iterative	1663	3532	554	939	0.864415	0.639124
					Network iterative (postprocessed)	1707	3624	632	966	0.851504	0.638608

## Sheet: Total number of genes
				NEW GENES (not gene-reaction links) added using...
Organism	Org_name	Shortname	Genes in Base Model	Parsimony gapfill (after post processing)*	Likelihood-based gapfill (carbon-D-glucose)	Iterative gapfill (after post processing)*	Iterative likelihood-based gapfill (carbon-D-glucose)
62977.3	Acinetobacter sp. ADP1	Acinetobacter sp. ADP1	828	18	20	42	45	0.0217391	0.0241546	0.0507246	0.0543478
71421.1	Haemophilus influenzae Rd KW20	Haemophilus influenzae	573	25	30	40	47	0.04363	0.052356	0.069808	0.0820244
83332.1	Mycobacterium tuberculosis H37Rv	Mycobacterium tuberculosis	774	29	32	53	61	0.0374677	0.0413437	0.0684755	0.0788114
83333.1	Escherichia coli K12	Escherichia coli K12	1114	13	18	28	32	0.0116697	0.016158	0.0251346	0.0287253
85962.1	Helicobacter pylori 26695	Helicobacter pylori	428	13	20	19	24	0.0303738	0.046729	0.0443925	0.0560748
93062.4	Staphylococcus aureus subsp. aureus COL	Staphylococcus aureus COL	760	17	16	32	37	0.0223684	0.0210526	0.0421053	0.0486842
99287.1	Salmonella typhimurium LT2	Salmonella typhimurium	1125	14	17	43	48	0.0124444	0.0151111	0.0382222	0.0426667
158879	Staphylococcus aureus subsp. aureus N315	Staphylococcus aureus N315	769	20	21	37	43	0.0260078	0.0273082	0.0481144	0.0559168
169963	Listeria monocytogenes EGD-e	Listeria monocytogenes	775	22	24	45	57	0.0283871	0.0309677	0.0580645	0.0735484
171101	Streptococcus pneumoniae R6	Streptococcus pneumoniae	571	23	26	37	44	0.0402802	0.0455342	0.0647986	0.0770578
208964	Pseudomonas aeruginosa PAO1	Pseudomonas aeruginosa	1180	17	20	65	67	0.0144068	0.0169492	0.0550847	0.0567797
224308	Bacillus subtilis subsp. subtilis str. 168	Bacillus subtilis	1007	26	31	52	60	0.0258193	0.0307845	0.0516385	0.0595829
243273	Mycoplasma genitalium G-37	Mycoplasma genitalium	198	7	9	8	11	0.0353535	0.0454545	0.040404	0.0555556
266834	Sinorhizobium meliloti 1021	Sinorhizobium meliloti	1325	25	26	67	69	0.0188679	0.0196226	0.050566	0.0520755
267608	Ralstonia solanacearum GMI1000	Ralstonia solanacearum	994	12	16	63	67	0.0120724	0.0160966	0.0633803	0.0674044
269483	Burkholderia cepacia R18194	Burkholderia cepacia	1512	13	19	60	64	0.00859788	0.0125661	0.0396825	0.042328
272626	Listeria innocua Clip11262	Listeria innocua	757	23	24	44	56	0.0303831	0.0317041	0.0581242	0.0739762
272635	Mycoplasma pulmonis UAB CTIP	Mycoplasma pulmonis	228	11	13	18	20	0.0482456	0.0570175	0.0789474	0.0877193
316407	Escherichia coli W3110	Escherichia coli W3110	1120	13	18	29	32	0.0116071	0.0160714	0.0258929	0.0285714
345074	Vibrio cholerae O395	Vibrio cholerae O395	816	15	16	32	41	0.0183824	0.0196078	0.0392157	0.0502451
401614	Francisella tularensis subsp. novicida U112	Francisella tularensis	546	23	29	40	43	0.0421245	0.0531136	0.0732601	0.0787546
			Average	18.0476	21.1905	40.6667	46.0952	0.0257252	0.0304621	0.051716	0.0595643
						Average new gene calls
					Network-based gapfill without post-processing	0
					Network-based gapfill with post-processing*	18.0476
					Likelihood-based gapfill	21.1905
					Network-based iterative gapfill with post-processing*	40.6667
					Likelihood-based iterative gapfill	46.0952
					*: Estimated by using our likelihoods and estimated GPRs to assign genes to reactions after running gapfill

## Sheet: Gapfill summaries_rxnlikelihood
probanno_filename	non_probanno_filename	Organism (shortname)	solution_number_compared	number_common	number_probanno_only	number_nonprobanno_only	average_common	average_probanno_only	average_nonprobanno_only	unique_genes_common	unique_genes_probanno_only	unique_genes_nonprobanno_only
243273.1.model.pa.int.minimal.int	243273.1.model.std.int.minimal.int	Mycoplasma genitalium	0	309	46	61	0.0112059	0.0340518	2.5376e-06	6	3	1
272635.1.model.pa.int.minimal.int	272635.1.model.std.int.minimal.int	Mycoplasma pulmonis	0	271	64	66	0.0114198	0.0424271	0.0058336	10	3	1
171101.1.model.pa.int.minimal.int	171101.1.model.std.int.minimal.int	Streptococcus pneumoniae	0	119	17	24	0.123078	0.124508	0.00243493	23	3	0
85962.1.model.pa.int.minimal.int	85962.1.model.std.int.minimal.int	Helicobacter pylori	0	110	29	27	0.17017	0.309525	0.085609	12	8	1
71421.1.model.pa.int.minimal.int	71421.1.model.std.int.minimal.int	Haemophilus influenzae	0	98	14	12	0.182378	0.47588	0.100398	23	7	2
401614.5.model.pa.int.minimal.int	401614.5.model.std.int.minimal.int	Francisella tularensis	0	103	17	17	0.185139	0.147281	0.000334843	22	7	1
83332.1.model.pa.int.minimal.int	83332.1.model.std.int.minimal.int	Mycobacterium tuberculosis	0	74	6	4	0.195893	0.297247	0.249558	29	3	0
62977.3.model.pa.int.minimal.int	62977.3.model.std.int.minimal.int	Acinetobacter sp. ADP1	0	67	7	5	0.236518	0.26577	0.381008	17	3	1
169963.1.model.pa.int.minimal.int	169963.1.model.std.int.minimal.int	Listeria monocytogenes	0	81	3	4	0.278372	0.543827	0	22	2	0
266834.1.model.pa.int.minimal.int	266834.1.model.std.int.minimal.int	Sinorhizobium meliloti	0	64	3	3	0.291329	0.330591	0	25	1	0
345073.6.model.pa.int.minimal.int	345073.6.model.std.int.minimal.int	Vibrio cholerae O395	0	64	7	6	0.295176	0.268231	0.00359546	15	1	0
158879.1.model.pa.int.minimal.int	158879.1.model.std.int.minimal.int	Staphylococcus aureus N315	0	70	7	7	0.30235	0.118826	0	20	1	0
93062.4.model.pa.int.minimal.int	93062.4.model.std.int.minimal.int	Staphylococcus aureus COL	0	71	6	6	0.304489	0.0480064	0.000208804	16	0	1
272626.1.model.pa.int.minimal.int	272626.1.model.std.int.minimal.int	Listeria innocua	0	79	7	8	0.31076	0.386949	0.115695	22	2	1
267608.1.model.pa.int.minimal.int	267608.1.model.std.int.minimal.int	Ralstonia solanacearum	0	49	13	8	0.342278	0.544901	0.238804	11	5	1
208964.1.model.pa.int.minimal.int	208964.1.model.std.int.minimal.int	Pseudomonas aeruginosa	0	43	5	4	0.400397	0.525511	0.475983	16	4	1
269483.3.model.pa.int.minimal.int	269483.3.model.std.int.minimal.int	Burkholderia cepacia	0	45	13	6	0.422908	0.37198	0	13	6	0
224308.1.model.pa.int.minimal.int	224308.1.model.std.int.minimal.int	Bacillus subtilis	0	49	8	7	0.464928	0.616628	0.00171292	26	5	0
99287.1.model.pa.int.minimal.int	99287.1.model.std.int.minimal.int	Salmonella typhimurium	0	35	4	1	0.543538	0.155141	0	14	3	0
83333.1.model.pa.int.minimal.int	83333.1.model.std.int.minimal.int	Escherichia coli K12	0	32	9	4	0.551794	0.217596	0.246606	13	5	0
316407.3.model.pa.int.minimal.int	316407.3.model.std.int.minimal.int	Escherichia coli W3110	0	32	9	4	0.551805	0.217596	0.246606	13	5	0
probanno_filename	non_probanno_filename	Organism (shortname)	solution_number_compared	number_common	number_probanno_only	number_nonprobanno_only	average_common	average_probanno_only	average_nonprobanno_only	unique_genes_common	unique_genes_probanno_only	unique_genes_nonprobanno_only		New PA genes	New NonPA genes
243273.1.model.pa.iterative.int.minimal.int	243273.1.model.std.iterative.int.minimal.int	Mycoplasma genitalium	0	424	65	84	0.0123176	0.0295474	0.0154598	8	3	0
272635.1.model.pa.iterative.int.minimal.int	272635.1.model.std.iterative.int.minimal.int	Mycoplasma pulmonis	0	387	71	78	0.0205352	0.0333669	0.016612	17	3	1
171101.1.model.pa.iterative.int.minimal.int	171101.1.model.std.iterative.int.minimal.int	Streptococcus pneumoniae	0	331	56	60	0.0814735	0.192664	0.00536806	37	7	0
85962.1.model.pa.iterative.int.minimal.int	85962.1.model.std.iterative.int.minimal.int	Helicobacter pylori	0	328	67	47	0.143431	0.294239	0.122197	19	5	0
71421.1.model.pa.iterative.int.minimal.int	71421.1.model.std.iterative.int.minimal.int	Haemophilus influenzae	0	333	23	23	0.0903722	0.264855	0.0390074	38	9	2
401614.5.model.pa.iterative.int.minimal.int	401614.5.model.std.iterative.int.minimal.int	Francisella tularensis	0	332	30	44	0.10244	0.155679	0.0522211	38	5	2
83332.1.model.pa.iterative.int.minimal.int	83332.1.model.std.iterative.int.minimal.int	Mycobacterium tuberculosis	0	349	35	25	0.119311	0.293726	0.0488957	52	9	1
62977.3.model.pa.iterative.int.minimal.int	62977.3.model.std.iterative.int.minimal.int	Acinetobacter sp. ADP1	0	317	20	41	0.227178	0.206595	0.0949272	41	4	1
169963.1.model.pa.iterative.int.minimal.int	169963.1.model.std.iterative.int.minimal.int	Listeria monocytogenes	0	305	61	66	0.187877	0.209573	0.174751	41	16	4
266834.1.model.pa.iterative.int.minimal.int	266834.1.model.std.iterative.int.minimal.int	Sinorhizobium meliloti	0	377	29	38	0.13893	0.264952	0.00928658	64	5	3
345073.6.model.pa.iterative.int.minimal.int	345073.6.model.std.iterative.int.minimal.int	Vibrio cholerae O395	0	338	29	35	0.0950902	0.252047	0.0302014	31	10	1
158879.1.model.pa.iterative.int.minimal.int	158879.1.model.std.iterative.int.minimal.int	Staphylococcus aureus N315	0	323	31	43	0.141186	0.161234	0.144277	36	7	1
93062.4.model.pa.iterative.int.minimal.int	93062.4.model.std.iterative.int.minimal.int	Staphylococcus aureus COL	0	315	36	59	0.140238	0.146095	0.0786962	30	7	2
272626.1.model.pa.iterative.int.minimal.int	272626.1.model.std.iterative.int.minimal.int	Listeria innocua	0	318	40	65	0.171762	0.352041	0.15435	41	15	3
267608.1.model.pa.iterative.int.minimal.int	267608.1.model.std.iterative.int.minimal.int	Ralstonia solanacearum	0	358	52	67	0.148964	0.198855	0.12173	61	6	2
208964.1.model.pa.iterative.int.minimal.int	208964.1.model.std.iterative.int.minimal.int	Pseudomonas aeruginosa	0	326	44	43	0.143254	0.237457	0.0647438	61	6	4
269483.3.model.pa.iterative.int.minimal.int	269483.3.model.std.iterative.int.minimal.int	Burkholderia cepacia	0	376	39	58	0.1455	0.245091	0.0956926	58	6	2
224308.1.model.pa.iterative.int.minimal.int	224308.1.model.std.iterative.int.minimal.int	Bacillus subtilis	0	331	41	61	0.180122	0.189854	0.184318	49	11	3
99287.1.model.pa.iterative.int.minimal.int	99287.1.model.std.iterative.int.minimal.int	Salmonella typhimurium	0	319	21	27	0.257723	0.425886	0.00123984	43	5	0
316407.3.model.pa.iterative.int.minimal.int	316407.3.model.std.iterative.int.minimal.int	Escherichia coli W3110	0	275	23	22	0.255626	0.162247	0.0492453	28	4	1
83333.1.model.pa.iterative.int.minimal.int	83333.1.model.std.iterative.int.minimal.int	Escherichia coli K12	0	287	11	15	0.244693	0.346415	0.065943	27	5	1
		Listeria monocytogenes	0.0357143
		Sinorhizobium meliloti	0.0447761
		Mycobacterium tuberculosis	0.075
		Staphylococcus aureus COL	0.0779221
		Listeria innocua	0.0813953
		Staphylococcus aureus N315	0.0909091
		Acinetobacter sp. ADP1	0.0945946
		Vibrio cholerae O395	0.0985915
		Salmonella typhimurium	0.102564
		Pseudomonas aeruginosa	0.104167
		Streptococcus pneumoniae	0.125
		Haemophilus influenzae	0.125
		Mycoplasma genitalium	0.129577
		Bacillus subtilis	0.140351
		Francisella tularensis	0.141667
		Mycoplasma pulmonis	0.191045
		Helicobacter pylori	0.208633
		Ralstonia solanacearum	0.209677
		Escherichia coli W3110	0.219512
		Escherichia coli K12	0.219512
		Burkholderia cepacia	0.224138
		Organism	% rxns unique to likelihoods

## Sheet: Gapfillsummaries_geneplot
Note - These were done with the -o flag (only added reactions, not analyzing reversibility changes)
probanno_filename	non_probanno_filename	Organism (shortname)	solution_number_compared	number_common	number_probanno_only	number_nonprobanno_only	average_common	average_probanno_only	average_nonprobanno_only	unique_genes_common	unique_genes_probanno_only	unique_genes_nonprobanno_only
85962.1.model.pa.int.minimal.int	85962.1.model.std.int.minimal.int	Helicobacter pylori	0	110	29	27	0.17017	0.309525	0.085609	12	8	1
401614.5.model.pa.int.minimal.int	401614.5.model.std.int.minimal.int	Francisella tularensis	0	103	17	17	0.185139	0.147281	0.000334843	22	7	1
71421.1.model.pa.int.minimal.int	71421.1.model.std.int.minimal.int	Haemophilus influenzae	0	98	14	12	0.182378	0.47588	0.100398	23	7	2
269483.3.model.pa.int.minimal.int	269483.3.model.std.int.minimal.int	Burkholderia cepacia	0	45	13	6	0.422908	0.37198	0	13	6	0
224308.1.model.pa.int.minimal.int	224308.1.model.std.int.minimal.int	Bacillus subtilis	0	49	8	7	0.464928	0.616628	0.00171292	26	5	0
267608.1.model.pa.int.minimal.int	267608.1.model.std.int.minimal.int	Ralstonia solanacearum	0	49	13	8	0.342278	0.544901	0.238804	11	5	1
316407.3.model.pa.int.minimal.int	316407.3.model.std.int.minimal.int	Escherichia coli W3110	0	32	9	4	0.551805	0.217596	0.246606	13	5	0
83333.1.model.pa.int.minimal.int	83333.1.model.std.int.minimal.int	Escherichia coli K12	0	32	9	4	0.551794	0.217596	0.246606	13	5	0
208964.1.model.pa.int.minimal.int	208964.1.model.std.int.minimal.int	Pseudomonas aeruginosa	0	43	5	4	0.400397	0.525511	0.475983	16	4	1
171101.1.model.pa.int.minimal.int	171101.1.model.std.int.minimal.int	Streptococcus pneumoniae	0	119	17	24	0.123078	0.124508	0.00243493	23	3	0
243273.1.model.pa.int.minimal.int	243273.1.model.std.int.minimal.int	Mycoplasma genitalium	0	309	46	61	0.0112059	0.0340518	2.5376e-06	6	3	1
272635.1.model.pa.int.minimal.int	272635.1.model.std.int.minimal.int	Mycoplasma pulmonis	0	271	64	66	0.0114198	0.0424271	0.0058336	10	3	1
62977.3.model.pa.int.minimal.int	62977.3.model.std.int.minimal.int	Acinetobacter sp. ADP1	0	67	7	5	0.236518	0.26577	0.381008	17	3	1
83332.1.model.pa.int.minimal.int	83332.1.model.std.int.minimal.int	Mycobacterium tuberculosis	0	74	6	4	0.195893	0.297247	0.249558	29	3	0
99287.1.model.pa.int.minimal.int	99287.1.model.std.int.minimal.int	Salmonella typhimurium	0	35	4	1	0.543538	0.155141	0	14	3	0
169963.1.model.pa.int.minimal.int	169963.1.model.std.int.minimal.int	Listeria monocytogenes	0	81	3	4	0.278372	0.543827	0	22	2	0
272626.1.model.pa.int.minimal.int	272626.1.model.std.int.minimal.int	Listeria innocua	0	79	7	8	0.31076	0.386949	0.115695	22	2	1
158879.1.model.pa.int.minimal.int	158879.1.model.std.int.minimal.int	Staphylococcus aureus N315	0	70	7	7	0.30235	0.118826	0	20	1	0
266834.1.model.pa.int.minimal.int	266834.1.model.std.int.minimal.int	Sinorhizobium meliloti	0	64	3	3	0.291329	0.330591	0	25	1	0
345073.6.model.pa.int.minimal.int	345073.6.model.std.int.minimal.int	Vibrio cholerae O395	0	64	7	6	0.295176	0.268231	0.00359546	15	1	0
93062.4.model.pa.int.minimal.int	93062.4.model.std.int.minimal.int	Staphylococcus aureus COL	0	71	6	6	0.304489	0.0480064	0.000208804	16	0	1
Note - The following were done with -f and -o flags (I only analyzed reactions that had not been deleted in rxn sensitivity analysis and those that were not just changes to reversibility)
probanno_filename	non_probanno_filename	Organism (shortname)	solution_number_compared	number_common	number_probanno_only	number_nonprobanno_only	average_common	average_probanno_only	average_nonprobanno_only	unique_genes_common	unique_genes_probanno_only	unique_genes_nonprobanno_only
85962.1.model.pa.iterative.int.minimal.int	85962.1.model.std.iterative.int.minimal.int	Helicobacter pylori	0	328	67	47	0.143431	0.294239	0.122197	19	5	0
401614.5.model.pa.iterative.int.minimal.int	401614.5.model.std.iterative.int.minimal.int	Francisella tularensis	0	332	30	44	0.10244	0.155679	0.0522211	38	5	2
71421.1.model.pa.iterative.int.minimal.int	71421.1.model.std.iterative.int.minimal.int	Haemophilus influenzae	0	333	23	23	0.0903722	0.264855	0.0390074	38	9	2
269483.3.model.pa.iterative.int.minimal.int	269483.3.model.std.iterative.int.minimal.int	Burkholderia cepacia	0	376	39	58	0.1455	0.245091	0.0956926	58	6	2
224308.1.model.pa.iterative.int.minimal.int	224308.1.model.std.iterative.int.minimal.int	Bacillus subtilis	0	331	41	61	0.180122	0.189854	0.184318	49	11	3
267608.1.model.pa.iterative.int.minimal.int	267608.1.model.std.iterative.int.minimal.int	Ralstonia solanacearum	0	358	52	67	0.148964	0.198855	0.12173	61	6	2
316407.3.model.pa.iterative.int.minimal.int	316407.3.model.std.iterative.int.minimal.int	Escherichia coli W3110	0	275	23	22	0.255626	0.162247	0.0492453	28	4	1
83333.1.model.pa.iterative.int.minimal.int	83333.1.model.std.iterative.int.minimal.int	Escherichia coli K12	0	287	11	15	0.244693	0.346415	0.065943	27	5	1
208964.1.model.pa.iterative.int.minimal.int	208964.1.model.std.iterative.int.minimal.int	Pseudomonas aeruginosa	0	326	44	43	0.143254	0.237457	0.0647438	61	6	4
171101.1.model.pa.iterative.int.minimal.int	171101.1.model.std.iterative.int.minimal.int	Streptococcus pneumoniae	0	331	56	60	0.0814735	0.192664	0.00536806	37	7	0
243273.1.model.pa.iterative.int.minimal.int	243273.1.model.std.iterative.int.minimal.int	Mycoplasma genitalium	0	424	65	84	0.0123176	0.0295474	0.0154598	8	3	0
272635.1.model.pa.iterative.int.minimal.int	272635.1.model.std.iterative.int.minimal.int	Mycoplasma pulmonis	0	387	71	78	0.0205352	0.0333669	0.016612	17	3	1
62977.3.model.pa.iterative.int.minimal.int	62977.3.model.std.iterative.int.minimal.int	Acinetobacter sp. ADP1	0	317	20	41	0.227178	0.206595	0.0949272	41	4	1
83332.1.model.pa.iterative.int.minimal.int	83332.1.model.std.iterative.int.minimal.int	Mycobacterium tuberculosis	0	349	35	25	0.119311	0.293726	0.0488957	52	9	1
99287.1.model.pa.iterative.int.minimal.int	99287.1.model.std.iterative.int.minimal.int	Salmonella typhimurium	0	319	21	27	0.257723	0.425886	0.00123984	43	5	0
169963.1.model.pa.iterative.int.minimal.int	169963.1.model.std.iterative.int.minimal.int	Listeria monocytogenes	0	305	61	66	0.187877	0.209573	0.174751	41	16	4
272626.1.model.pa.iterative.int.minimal.int	272626.1.model.std.iterative.int.minimal.int	Listeria innocua	0	318	40	65	0.171762	0.352041	0.15435	41	15	3
158879.1.model.pa.iterative.int.minimal.int	158879.1.model.std.iterative.int.minimal.int	Staphylococcus aureus N315	0	323	31	43	0.141186	0.161234	0.144277	36	7	1
266834.1.model.pa.iterative.int.minimal.int	266834.1.model.std.iterative.int.minimal.int	Sinorhizobium meliloti	0	377	29	38	0.13893	0.264952	0.00928658	64	5	3
345073.6.model.pa.iterative.int.minimal.int	345073.6.model.std.iterative.int.minimal.int	Vibrio cholerae O395	0	338	29	35	0.0950902	0.252047	0.0302014	31	10	1
93062.4.model.pa.iterative.int.minimal.int	93062.4.model.std.iterative.int.minimal.int	Staphylococcus aureus COL	0	315	36	59	0.140238	0.146095	0.0786962	30	7	2

## Sheet: Gene_reaction_assoc_likelihoods
		Targeted		Iterative
ID	Name	Parsimony	Likelihood	Parsimony	Likelihood
93062.4	Staphylococcus aureus COL	0.00125282	0	0.00614452	0.483345
99287.1	Salmonella typhimurium	0	0.241064	0	0.825235
272635	Mycoplasma pulmonis	0.311206	0.304624	0.311206	0.149948
83333.1	Escherichia coli K12	0	0.317213	0.000857988	0.563761
316407	Escherichia coli W3110	0	0.317213	0.000857988	0.58608
269483	Burkholderia cepacia	0	0.36272	0.14256	0.695543
85962.1	Helicobacter pylori	0.281177	0.404744	0	0.664711
71421.1	Haemophilus influenzae	0.432074	0.413681	0.432074	0.534629
401614	Francisella tularensis	0.302029	0.458658	0.169148	0.699114
243273	Mycoplasma genitalium	0.000154794	0.463865	0	0.321672
83332.1	Mycobacterium tuberculosis	0	0.571136	0.000872658	0.607511
62977.3	Acinetobacter sp. ADP1	0.919722	0.60871	0.085141	0.376898
171101	Streptococcus pneumoniae	0	0.68647	0	0.645996
267608	Ralstonia solanacearum	0.924417	0.698247	0.0729497	0.369093
224308	Bacillus subtilis	0	0.717879	0.00241687	0.60839
158879	Staphylococcus aureus N315	0	0.803357	0.05682	0.409451
169963	Listeria monocytogenes	0	0.81574	0.0718604	0.600199
208964	Pseudomonas aeruginosa	0.922949	0.830786	0.129155	0.719524
272626	Listeria innocua	0.925557	0.876203	0.125023	0.620418
345074	Vibrio cholerae O395	0	0.890441	0.0523362	0.70378
266834	Sinorhizobium meliloti	0	0.991772	0.0529232	0.560523

## Sheet: Phenotype_datasets
Phenotype sets (Note all of these data are available in the KBasePhenotypeDatasets workspace)
Essentiality	Biolog
158879.1-essentiality	NONE
171101.1-essentiality	NONE
208964.1-essentiality	208964.1-biolog
224308.1-essentiality	224308.1-biolog
243273.1-essentiality	NONE
272635.1-essentiality	NONE
401614.5-essentiality	NONE
62977.3-essentiality	62977.3-biolog
71421.1-essentiality	NONE
83332.1-essentiality	NONE
83333.1-essentiality	83333.1-biolog
85962.1-essentiality	NONE
99287.1-essentiality	99287.1-biolog
NONE	169963.1-biolog
NONE	243277.1-biolog
NONE	266834.1-biolog
NONE	267608.1-biolog
NONE	269483.3-biolog
NONE	272626.1-biolog
NONE	316407.3-biolog
NONE	345073.6-biolog
NONE	93062.4-biolog
