# Supplementary material for: Likelihood-Based Gene Annotations for Gap Filling and Quality Assessment in Genome-Scale Metabolic Models
Source: PLoS Comput Biol. 2014 Oct 16;10(10):e1003882. doi: 10.1371/journal.pcbi.1003882 (PMC4199484; doi:10.1371/journal.pcbi.1003882)
Supplement: Dataset S2 — Parameter sensitivity analysis using iBsu1103. Sensitivity of targeted gap filling results to changes in the unfavorable reversibility change and transporter penalties. (XLS) [file pcbi.1003882.s002.xls]

## Sheet: Parameter sensitivity
Likelihood-based gap filling parameter sensitivity
		Extreme				Optimal
	Transporter penalty	80	25	25	25	25
	Reversibility penalty	80	4	7	8	12			Note: We expect that as penalties go up the results will get better because we did not remove transporters or change reversibilities
	Correct (CP)	31	23	24	24	31			as part of this test. The optimal parameters we picked were the lowest possible parameters that gave us consistent pathways
	Incorrect (FP)	1	2	1	1	1			when there was good evidence for their inclusion.
	Missing (FN)	1	9	8	8	1
	F1	0.96875	0.807018	0.842105	0.842105	0.96875
Detailed results
(Transporter penalty, reversibility penalty)
(80,80)				(25,4)				(25,7)				(25,11)				(25,12)	OK!
Reaction	Likelihood	Match with KO'd rxn?		Reaction	Likelihood	Match with KO'd reaction?		Reaction	Likelihood			Reaction	Likelihood			Reaction	Likelihood
rxn00100	0.963072	rxn00100		rxn00100	0.963072	rxn00100		rxn00100	0.963072	rxn00100		rxn00100	0.963072	rxn00100		rxn00100	0.963072	rxn00100
rxn00126	0.989693	rxn00126		rxn00126	0.989693	rxn00126		rxn00126	0.989693	rxn00126		rxn00126	0.989693	rxn00126		rxn00126	0.989693	rxn00126
rxn00138	0.985943	rxn00138		rxn00138	0.985943	rxn00138		rxn00138	0.985943	rxn00138		rxn00138	0.985943	rxn00138		rxn00138	0.985943	rxn00138
rxn00297	0.964	rxn00297		rxn00297	0.964	rxn00297		rxn00297	0.964	rxn00297		rxn00297	0.964	rxn00297		rxn00297	0.964	rxn00297
rxn00337	0.990209	rxn00337		rxn00313	0.992132	#N/A		rxn00313	0.992132	#N/A		rxn00313	0.992132	#N/A		rxn00337	0.990209	rxn00337
rxn00621	0.907812	rxn00621		rxn00621	0.907812	rxn00621		rxn00621	0.907812	rxn00621		rxn00621	0.907812	rxn00621		rxn00621	0.907812	rxn00621
rxn00770	0.988731	rxn00770		rxn00770	0.988731	rxn00770		rxn00770	0.988731	rxn00770		rxn00770	0.988731	rxn00770		rxn00770	0.988731	rxn00770
rxn01213	0.305015	rxn01213		rxn01213	0.305015	rxn01213		rxn01213	0.305015	rxn01213		rxn01213	0.305015	rxn01213		rxn01213	0.305015	rxn01213
rxn01258	0.761865	rxn01258		rxn01258	0.761865	rxn01258		rxn01258	0.761865	rxn01258		rxn01258	0.761865	rxn01258		rxn01258	0.761865	rxn01258
rxn01466	0.305015	rxn01466		rxn01466	0.305015	rxn01466		rxn01466	0.305015	rxn01466		rxn01466	0.305015	rxn01466		rxn01466	0.305015	rxn01466
rxn01643	0.994269	rxn01643		rxn02155	0.985083	rxn02155		rxn02155	0.985083	rxn02155		rxn02155	0.985083	rxn02155		rxn01643	0.994269	rxn01643
rxn01644	0.0299058	rxn01644		rxn02175	0.978986	rxn02175		rxn02175	0.978986	rxn02175		rxn02175	0.978986	rxn02175		rxn01644	0.0299058	rxn01644
rxn01972	0.927253	rxn01972		rxn02831	0.560652	rxn02831		rxn02831	0.560652	rxn02831		rxn02831	0.560652	rxn02831		rxn01972	0.927253	rxn01972
rxn01974	0.975655	rxn01974		rxn02832	0.324823	rxn02832		rxn02832	0.324823	rxn02832		rxn02832	0.324823	rxn02832		rxn01974	0.975655	rxn01974
rxn02155	0.985083	rxn02155		rxn03891	0.677344	rxn03891		rxn03891	0.677344	rxn03891		rxn03891	0.677344	rxn03891		rxn02155	0.985083	rxn02155
rxn02175	0.978986	rxn02175		rxn03904	0.985825	rxn03904		rxn03904	0.985825	rxn03904		rxn03904	0.985825	rxn03904		rxn02175	0.978986	rxn02175
rxn02831	0.560652	rxn02831		rxn03907	0.952901	rxn03907		rxn03907	0.952901	rxn03907		rxn03907	0.952901	rxn03907		rxn02831	0.560652	rxn02831
rxn02832	0.324823	rxn02832		rxn03908	0.987334	rxn03908		rxn03908	0.987334	rxn03908		rxn03908	0.987334	rxn03908		rxn02832	0.324823	rxn02832
rxn02929	0.250964	rxn02929		rxn03909	0.995754	rxn03909		rxn03909	0.995754	rxn03909		rxn03909	0.995754	rxn03909		rxn02929	0.250964	rxn02929
rxn03030	0.951555	rxn03030		rxn03910	0.988382	rxn03910		rxn03910	0.988382	rxn03910		rxn03910	0.988382	rxn03910		rxn03030	0.951555	rxn03030
rxn03086	0.552972	rxn03086		rxn03958	0.997131	rxn03958		rxn03958	0.997131	rxn03958		rxn03958	0.997131	rxn03958		rxn03086	0.552972	rxn03086
rxn03891	0.677344	rxn03891		rxn05267	NO_PROBABILITY	rxn05267		rxn05266	NO_PROBABILITY	rxn05266		rxn05266	NO_PROBABILITY	rxn05266		rxn03891	0.677344	rxn03891
rxn03904	0.985825	rxn03904		rxn06023	0.959656	rxn06023		rxn05267	NO_PROBABILITY	rxn05267		rxn05267	NO_PROBABILITY	rxn05267		rxn03904	0.985825	rxn03904
rxn03907	0.952901	rxn03907		rxn06076	0.907546	rxn06076		rxn06023	0.959656	rxn06023		rxn06023	0.959656	rxn06023		rxn03907	0.952901	rxn03907
rxn03908	0.987334	rxn03908		rxn13661	NO_PROBABILITY	#N/A		rxn06076	0.907546	rxn06076		rxn06076	0.907546	rxn06076		rxn03908	0.987334	rxn03908
rxn03909	0.995754	rxn03909														rxn03909	0.995754	rxn03909
rxn03910	0.988382	rxn03910														rxn03910	0.988382	rxn03910
rxn03958	0.997131	rxn03958														rxn03958	0.997131	rxn03958
rxn05267	NO_PROBABILITY	rxn05267														rxn05267	NO_PROBABILITY	rxn05267
rxn06023	0.959656	rxn06023														rxn06023	0.959656	rxn06023
rxn06076	0.907546	rxn06076														rxn06076	0.907546	rxn06076
rxn13661	NO_PROBABILITY	#N/A														rxn13661	NO_PROBABILITY	#N/A
Parsimony-based gap filling parameter sensitivity
		Extreme							Optimal
	Transporter penalty	80	70	60	55	52	55	55	55	55
	Reversibility penalty	80	80	80	80	80	20	30	35	40			Note: We expect that as penalties go up the results will get better because we did not remove transporters or change reversibilities
	Correct (CP)	24	24	23	23	17	9	20	25	22			as part of this test. The optimal parameters we picked were the lowest possible parameters that gave us consistent pathways
	Incorrect (FP)	6	6	7	7	2	3	12	7	8			when there was good evidence for their inclusion.
	Missing (FN)	8	8	9	9	15	23	12	7	10
	F1	0.774194	0.774194	0.741935	0.741935	0.666667	0.409091	0.625	0.78125	0.709677			Network-based gap filling, because it is based on parsimony, never (even with very high penalties) picked some
	Sensitivity	0.75	0.75	0.71875	0.71875	0.53125	0.28125	0.625	0.78125	0.6875			of the correct pathways, as we can see here.
	Precision	0.8	0.8	0.766667	0.766667	0.894737	0.75	0.625	0.78125	0.733333
Detailed results
(Transporter penalty, reversibility penalty)
Standard (80,80)				(70,80)				(60,80)				(55,80)					(52, 80)				(55,20)				(55,30)				(55,35)				(55,40)	Optimal
Reaction	Likelihood	Match with KO'd rxn?		Reaction	Likelihood	Match with KO'd rxn?		Reaction	Likelihood	Match with KO'd rxn?		Reaction	Likelihood	Match with KO'd rxn?			Reaction	Likelihood	Match with KO'd rxn?		Reaction	Likelihood	Match with KO'd rxn?		Reaction	Likelihood	Match with KO'd rxn?		Reaction	Likelihood	Match with KO'd rxn?		Reaction	Likelihood	Match with KO'd rxn?
rxn00100	0.963072	rxn00100		rxn00100	0.963072	rxn00100		rxn00100	0.963072	rxn00100		rxn00100	0.963072	rxn00100			rxn00100	0.963072	rxn00100		rxn00100	0.963072	rxn00100		rxn00100	0.963072	rxn00100		rxn00100	0.963072	rxn00100		rxn00100	0.963072	#N/A
rxn00125	NO_PROBABILITY	#N/A		rxn00125	NO_PROBABILITY	#N/A		rxn00125	NO_PROBABILITY	#N/A		rxn00125	NO_PROBABILITY	#N/A			rxn00190	0.00392584	#N/A		rxn00138	0.985943	rxn00138		rxn00126	0.989693	rxn00126		rxn00126	0.989693	rxn00126		rxn00125	NO_PROBABILITY	#N/A
rxn00126	0.989693	rxn00126		rxn00126	0.989693	rxn00126		rxn00126	0.989693	rxn00126		rxn00138	0.985943	rxn00138			rxn00297	0.964	rxn00297		rxn00297	0.964	rxn00297		rxn00138	0.985943	rxn00138		rxn00138	0.985943	rxn00138		rxn00126	0.989693	#N/A
rxn00138	0.985943	rxn00138		rxn00138	0.985943	rxn00138		rxn00190	0.00392584	#N/A		rxn00297	0.964	rxn00297			rxn00337	0.990209	rxn00337		rxn00313	0.992132	#N/A		rxn00297	0.964	rxn00297		rxn00297	0.964	rxn00297		rxn00190	0.00392584	#N/A
rxn00297	0.964	rxn00297		rxn00297	0.964	rxn00297		rxn00297	0.964	rxn00297		rxn00621	0.907812	rxn00621			rxn00621	0.907812	rxn00621		rxn00621	0.907812	rxn00621		rxn00453	NO_PROBABILITY	#N/A		rxn00337	0.990209	rxn00337		rxn00297	0.964	#N/A
rxn00621	0.907812	rxn00621		rxn00621	0.907812	rxn00621		rxn00621	0.907812	rxn00621		rxn00770	0.988731	rxn00770			rxn00770	0.988731	rxn00770		rxn00770	0.988731	rxn00770		rxn00621	0.907812	rxn00621		rxn00621	0.907812	rxn00621		rxn00621	0.907812	#N/A
rxn00770	0.988731	rxn00770		rxn00770	0.988731	rxn00770		rxn00770	0.988731	rxn00770		rxn00829	0	#N/A			rxn01643	0.994269	rxn01643		rxn02155	0.985083	rxn02155		rxn00829	0	#N/A		rxn00829	0	#N/A		rxn00770	0.988731	#N/A
rxn00829	0	#N/A		rxn00829	0	#N/A		rxn00829	0	#N/A		rxn01213	0.305015	rxn01213			rxn01644	0.0299058	rxn01644		rxn02175	0.978986	rxn02175		rxn01213	0.305015	rxn01213		rxn01213	0.305015	rxn01213		rxn00829	0	#N/A
rxn01213	0.305015	rxn01213		rxn01213	0.305015	rxn01213		rxn01213	0.305015	rxn01213		rxn01258	0.761865	rxn01258			rxn01972	0.927253	rxn01972		rxn03904	0.985825	rxn03904		rxn01258	0.761865	rxn01258		rxn01258	0.761865	rxn01258		rxn01213	0.305015	#N/A
rxn01258	0.761865	rxn01258		rxn01258	0.761865	rxn01258		rxn01258	0.761865	rxn01258		rxn01466	0.305015	rxn01466			rxn01974	0.975655	rxn01974		rxn05235	0	#N/A		rxn01303	0.00320671	#N/A		rxn01466	0.305015	rxn01466		rxn01258	0.761865	#N/A
rxn01466	0.305015	rxn01466		rxn01466	0.305015	rxn01466		rxn01466	0.305015	rxn01466		rxn01501	0.00805981	#N/A			rxn02155	0.985083	rxn02155		rxn06023	0.959656	rxn06023		rxn01466	0.305015	rxn01466		rxn01500	NO_PROBABILITY	#N/A		rxn01466	0.305015	#N/A
rxn01501	0.00805981	#N/A		rxn01501	0.00805981	#N/A		rxn01501	0.00805981	#N/A		rxn01607	0	#N/A			rxn02175	0.978986	rxn02175		rxn12664	NO_PROBABILITY	#N/A		rxn01500	NO_PROBABILITY	#N/A		rxn01643	0.994269	rxn01643		rxn01501	0.00805981	#N/A
rxn01607	0	#N/A		rxn01607	0	#N/A		rxn01607	0	#N/A		rxn01644	0.0299058	rxn01644			rxn02929	0.250964	rxn02929						rxn01644	0.0299058	rxn01644		rxn01644	0.0299058	rxn01644		rxn01607	0	#N/A
rxn01644	0.0299058	rxn01644		rxn01644	0.0299058	rxn01644		rxn01644	0.0299058	rxn01644		rxn01972	0.927253	rxn01972			rxn03030	0.951555	rxn03030			9 OK			rxn01974	0.975655	rxn01974		rxn01972	0.927253	rxn01972		rxn01644	0.0299058	#N/A
rxn01972	0.927253	rxn01972		rxn01972	0.927253	rxn01972		rxn01972	0.927253	rxn01972		rxn01974	0.975655	rxn01974			rxn03086	0.552972	rxn03086						rxn02155	0.985083	rxn02155		rxn01974	0.975655	rxn01974		rxn01972	0.927253	#N/A
rxn01974	0.975655	rxn01974		rxn01974	0.975655	rxn01974		rxn01974	0.975655	rxn01974		rxn02155	0.985083	rxn02155			rxn03904	0.985825	rxn03904						rxn02175	0.978986	rxn02175		rxn02155	0.985083	rxn02155		rxn01974	0.975655	#N/A
rxn02155	0.985083	rxn02155		rxn02155	0.985083	rxn02155		rxn02155	0.985083	rxn02155		rxn02175	0.978986	rxn02175			rxn06023	0.959656	rxn06023						rxn02322	0	#N/A		rxn02175	0.978986	rxn02175		rxn02155	0.985083	#N/A
rxn02175	0.978986	rxn02175		rxn02175	0.978986	rxn02175		rxn02175	0.978986	rxn02175		rxn02303	0	#N/A			rxn06076	0.907546	rxn06076						rxn02831	0.560652	rxn02831		rxn02322	0	#N/A		rxn02175	0.978986	#N/A
rxn02322	0	#N/A		rxn02322	0	#N/A		rxn02322	0	#N/A		rxn02322	0	#N/A			rxn12664	NO_PROBABILITY	#N/A						rxn02832	0.324823	rxn02832		rxn02831	0.560652	rxn02831		rxn02322	0	#N/A
rxn02831	0.560652	rxn02831		rxn02831	0.560652	rxn02831		rxn02831	0.560652	rxn02831		rxn02831	0.560652	rxn02831											rxn02929	0.250964	rxn02929		rxn02832	0.324823	rxn02832		rxn02831	0.560652	#N/A
rxn02832	0.324823	rxn02832		rxn02832	0.324823	rxn02832		rxn02832	0.324823	rxn02832		rxn02832	0.324823	rxn02832											rxn03031	0.0362195	#N/A		rxn02929	0.250964	rxn02929		rxn02832	0.324823	#N/A
rxn02929	0.250964	rxn02929		rxn02929	0.250964	rxn02929		rxn02929	0.250964	rxn02929		rxn02929	0.250964	rxn02929											rxn03087	0.0308409	#N/A		rxn03030	0.951555	rxn03030		rxn02929	0.250964	#N/A
rxn03030	0.951555	rxn03030		rxn03030	0.951555	rxn03030		rxn03030	0.951555	rxn03030		rxn03030	0.951555	rxn03030											rxn03891	0.677344	rxn03891		rxn03086	0.552972	rxn03086		rxn03030	0.951555	#N/A
rxn03086	0.552972	rxn03086		rxn03086	0.552972	rxn03086		rxn03086	0.552972	rxn03086		rxn03086	0.552972	rxn03086											rxn03904	0.985825	rxn03904		rxn03891	0.677344	rxn03891		rxn03086	0.552972	#N/A
rxn03891	0.677344	rxn03891		rxn03891	0.677344	rxn03891		rxn03891	0.677344	rxn03891		rxn03891	0.677344	rxn03891											rxn05235	0	#N/A		rxn03904	0.985825	rxn03904		rxn03891	0.677344	#N/A
rxn03904	0.985825	rxn03904		rxn03904	0.985825	rxn03904		rxn03904	0.985825	rxn03904		rxn03904	0.985825	rxn03904											rxn05266	NO_PROBABILITY	rxn05266		rxn05235	0	#N/A		rxn03904	0.985825	#N/A
rxn05267	NO_PROBABILITY	rxn05267		rxn05267	NO_PROBABILITY	rxn05267		rxn05267	NO_PROBABILITY	rxn05267		rxn05267	NO_PROBABILITY	rxn05267											rxn05267	NO_PROBABILITY	rxn05267		rxn05266	NO_PROBABILITY	rxn05266		rxn05235	0	#N/A
rxn06023	0.959656	rxn06023		rxn06023	0.959656	rxn06023		rxn06023	0.959656	rxn06023		rxn06023	0.959656	rxn06023											rxn06023	0.959656	rxn06023		rxn05267	NO_PROBABILITY	rxn05267		rxn05267	NO_PROBABILITY	#N/A
rxn06076	0.907546	rxn06076		rxn06076	0.907546	rxn06076		rxn06076	0.907546	rxn06076		rxn06076	0.907546	rxn06076											rxn08773	NO_PROBABILITY	#N/A		rxn06023	0.959656	rxn06023		rxn06023	0.959656	#N/A
rxn13661	NO_PROBABILITY	#N/A		rxn13661	NO_PROBABILITY	#N/A		rxn13661	NO_PROBABILITY	#N/A		rxn13661	NO_PROBABILITY	#N/A											rxn09614	NO_PROBABILITY	#N/A		rxn09358	NO_PROBABILITY	#N/A		rxn13661	NO_PROBABILITY	#N/A
																									rxn11267	NO_PROBABILITY	#N/A		rxn09614	NO_PROBABILITY	#N/A
																									rxn12780	NO_PROBABILITY	#N/A		rxn11267	NO_PROBABILITY	#N/A

## Sheet: Target_list
rxn01644
rxn01643
rxn02929
rxn03891
rxn03030
rxn03086
rxn03904
rxn03907
rxn03908
rxn03909
rxn03910
rxn03958
rxn02831
rxn02832
rxn05267
rxn05266
rxn02175
rxn02155
rxn01974
rxn01972
rxn01466
rxn01258
rxn01213
rxn00770
rxn00621
rxn00337
rxn00297
rxn00138
rxn00126
rxn00100
rxn06023
rxn06076
