# Supplementary material for: Likelihood-Based Gene Annotations for Gap Filling and Quality Assessment in Genome-Scale Metabolic Models
Source: PLoS Comput Biol. 2014 Oct 16;10(10):e1003882. doi: 10.1371/journal.pcbi.1003882 (PMC4199484; doi:10.1371/journal.pcbi.1003882)
Supplement: Software S1 — Workflow client API. Python code that may be readily installed and used to run the four complete workflows. (ZIP) [file pcbi.1003882.s006.zip]

Archive with 34 entries (27 files):
- Workflow_client/
- Workflow_client/biokbase/
- Workflow_client/biokbase/fbaModelServices/
- Workflow_client/biokbase/fbaModelServices/Client.py
- Workflow_client/biokbase/fbaModelServices/Client.pyc
- Workflow_client/biokbase/fbaModelServices/__init__.py
- Workflow_client/biokbase/fbaModelServices/__init__.pyc
- Workflow_client/biokbase/probabilistic_annotation/
- Workflow_client/biokbase/probabilistic_annotation/Client.py
- Workflow_client/biokbase/probabilistic_annotation/Client.pyc
- Workflow_client/biokbase/probabilistic_annotation/Helpers.py
- Workflow_client/biokbase/probabilistic_annotation/Helpers.pyc
- Workflow_client/biokbase/probabilistic_annotation/__init__.py
- Workflow_client/biokbase/probabilistic_annotation/__init__.pyc
- Workflow_client/biokbase/userandjobstate/
- Workflow_client/biokbase/userandjobstate/client.py
- Workflow_client/biokbase/userandjobstate/client.pyc
- Workflow_client/biokbase/userandjobstate/__init__.py
- Workflow_client/biokbase/userandjobstate/__init__.pyc
- Workflow_client/biokbase/workspace/
- Workflow_client/biokbase/workspaceService/
- Workflow_client/biokbase/workspaceService/client.py
- Workflow_client/biokbase/workspaceService/client.pyc
- Workflow_client/biokbase/workspaceService/__init__.py
- Workflow_client/biokbase/workspaceService/__init__.pyc
- Workflow_client/biokbase/workspace/client.py
- Workflow_client/biokbase/workspace/client.pyc
- Workflow_client/biokbase/workspace/__init__.py
- Workflow_client/biokbase/workspace/__init__.pyc
- Workflow_client/biokbase/__init__.py
- Workflow_client/biokbase/__init__.pyc
- Workflow_client/README.txt
- Workflow_client/setup.py
- Workflow_client/Workflow.py
