# Supplementary material for: Likelihood-Based Gene Annotations for Gap Filling and Quality Assessment in Genome-Scale Metabolic Models
Source: PLoS Comput Biol. 2014 Oct 16;10(10):e1003882. doi: 10.1371/journal.pcbi.1003882 (PMC4199484; doi:10.1371/journal.pcbi.1003882)
Supplement: Software S1 — Workflow client API. Python code that may be readily installed and used to run the four complete workflows. (ZIP) [file pcbi.1003882.s006.zip › Workflow_client/biokbase/probabilistic_annotation/Client.py]

############################################################
#
# Autogenerated by the KBase type compiler -
# any changes made here will be overwritten
#
# Passes on URLError, timeout, and BadStatusLine exceptions.
#     See:
#     http://docs.python.org/2/library/urllib2.html
#     http://docs.python.org/2/library/httplib.html
#
############################################################

try:
    import json
except ImportError:
    import sys
    sys.path.append('simplejson-2.3.3')
    import simplejson as json

import urllib2
import httplib
import urlparse
import random
import base64
import httplib2
from urllib2 import URLError, HTTPError
from ConfigParser import ConfigParser
import os

_CT = 'content-type'
_AJ = 'application/json'
_URL_SCHEME = frozenset(['http', 'https'])


def _get_token(user_id, password,
               auth_svc='https://nexus.api.globusonline.org/goauth/token?' +
                        'grant_type=client_credentials'):
    # This is bandaid helper function until we get a full
    # KBase python auth client released
    h = httplib2.Http(disable_ssl_certificate_validation=True)

    auth = base64.encodestring(user_id + ':' + password)
    headers = {'Authorization': 'Basic ' + auth}

    h.add_credentials(user_id, password)
    h.follow_all_redirects = True
    url = auth_svc

    resp, content = h.request(url, 'GET', headers=headers)
    status = int(resp['status'])
    if status >= 200 and status <= 299:
        tok = json.loads(content)
    elif status == 403:
        raise Exception('Authentication failed: Bad user_id/password ' +
                        'combination %s:%s' % (user_id, password))
    else:
        raise Exception(str(resp))

    return tok['access_token']


def _read_rcfile(file=os.environ['HOME'] + '/.authrc'):  # @ReservedAssignment
    # Another bandaid to read in the ~/.authrc file if one is present
    authdata = None
    if os.path.exists(file):
        try:
            with open(file) as authrc:
                rawdata = json.load(authrc)
                # strip down whatever we read to only what is legit
                authdata = {x: rawdata.get(x) for x in (
                    'user_id', 'token', 'client_secret', 'keyfile',
                    'keyfile_passphrase', 'password')}
        except Exception, e:
            print "Error while reading authrc file %s: %s" % (file, e)
    return authdata


def _read_inifile(file=os.environ.get(  # @ReservedAssignment
                      'KB_DEPLOYMENT_CONFIG', os.environ['HOME'] +
                      '/.kbase_config')):
    # Another bandaid to read in the ~/.kbase_config file if one is present
    authdata = None
    if os.path.exists(file):
        try:
            config = ConfigParser()
            config.read(file)
            # strip down whatever we read to only what is legit
            authdata = {x: config.get('authentication', x)
                        if config.has_option('authentication', x)
                        else None for x in
                           ('user_id', 'token', 'client_secret',
                            'keyfile', 'keyfile_passphrase', 'password')}
        except Exception, e:
            print "Error while reading INI file %s: %s" % (file, e)
    return authdata


class ServerError(Exception):

    def __init__(self, name, code, message, data=None, error=None):
        self.name = name
        self.code = code
        self.message = '' if message is None else message
        self.data = data or error or ''
        # data = JSON RPC 2.0, error = 1.1

    def __str__(self):
        return self.name + ': ' + str(self.code) + '. ' + self.message + \
            '\n' + self.data


class JSONObjectEncoder(json.JSONEncoder):

    def default(self, obj):
        if isinstance(obj, set):
            return list(obj)
        if isinstance(obj, frozenset):
            return list(obj)
        return json.JSONEncoder.default(self, obj)


class ProbabilisticAnnotation(object):

    def __init__(self, url=None, timeout=30 * 60, user_id=None,
                 password=None, token=None, ignore_authrc=False):
        if url is None:
            raise ValueError('A url is required')
        scheme, _, _, _, _, _ = urlparse.urlparse(url)
        if scheme not in _URL_SCHEME:
            raise ValueError(url + " isn't a valid http url")
        self.url = url
        self.timeout = int(timeout)
        self._headers = dict()
        # token overrides user_id and password
        if token is not None:
            self._headers['AUTHORIZATION'] = token
        elif user_id is not None and password is not None:
            self._headers['AUTHORIZATION'] = _get_token(user_id, password)
        elif 'KB_AUTH_TOKEN' in os.environ:
            self._headers['AUTHORIZATION'] = os.environ.get('KB_AUTH_TOKEN')
        elif not ignore_authrc:
            authdata = _read_inifile()
            if authdata is None:
                authdata = _read_rcfile()
            if authdata is not None:
                if authdata.get('token') is not None:
                    self._headers['AUTHORIZATION'] = authdata['token']
                elif(authdata.get('user_id') is not None
                     and authdata.get('password') is not None):
                    self._headers['AUTHORIZATION'] = _get_token(
                        authdata['user_id'], authdata['password'])
        if self.timeout < 1:
            raise ValueError('Timeout value must be at least 1 second')

    def annotate(self, input):

        arg_hash = {'method': 'ProbabilisticAnnotation.annotate',
                    'params': [input],
                    'version': '1.1',
                    'id': str(random.random())[2:]
                    }

        body = json.dumps(arg_hash, cls=JSONObjectEncoder)
        try:
            request = urllib2.Request(self.url, body, self._headers)
            ret = urllib2.urlopen(request, timeout=self.timeout)
        except HTTPError as h:
            if _CT in h.headers and h.headers[_CT] == _AJ:
                b = h.read()
                err = json.loads(b)
                if 'error' in err:
                    raise ServerError(**err['error'])
                else:            # this should never happen... but if it does
                    se = ServerError('Unknown', 0, b)
                    se.httpError = h
                    # h.read() will return '' in the calling code.
                    raise se
            else:
                raise h
        if ret.code != httplib.OK:
            raise URLError('Received bad response code from server:' +
                           ret.code)
        resp = json.loads(ret.read())

        if 'result' in resp:
            return resp['result'][0]
        else:
            raise ServerError('Unknown', 0, 'An unknown server error occurred')

    def calculate(self, input):

        arg_hash = {'method': 'ProbabilisticAnnotation.calculate',
                    'params': [input],
                    'version': '1.1',
                    'id': str(random.random())[2:]
                    }

        body = json.dumps(arg_hash, cls=JSONObjectEncoder)
        try:
            request = urllib2.Request(self.url, body, self._headers)
            ret = urllib2.urlopen(request, timeout=self.timeout)
        except HTTPError as h:
            if _CT in h.headers and h.headers[_CT] == _AJ:
                b = h.read()
                err = json.loads(b)
                if 'error' in err:
                    raise ServerError(**err['error'])
                else:            # this should never happen... but if it does
                    se = ServerError('Unknown', 0, b)
                    se.httpError = h
                    # h.read() will return '' in the calling code.
                    raise se
            else:
                raise h
        if ret.code != httplib.OK:
            raise URLError('Received bad response code from server:' +
                           ret.code)
        resp = json.loads(ret.read())

        if 'result' in resp:
            return resp['result'][0]
        else:
            raise ServerError('Unknown', 0, 'An unknown server error occurred')

    def get_rxnprobs(self, input):

        arg_hash = {'method': 'ProbabilisticAnnotation.get_rxnprobs',
                    'params': [input],
                    'version': '1.1',
                    'id': str(random.random())[2:]
                    }

        body = json.dumps(arg_hash, cls=JSONObjectEncoder)
        try:
            request = urllib2.Request(self.url, body, self._headers)
            ret = urllib2.urlopen(request, timeout=self.timeout)
        except HTTPError as h:
            if _CT in h.headers and h.headers[_CT] == _AJ:
                b = h.read()
                err = json.loads(b)
                if 'error' in err:
                    raise ServerError(**err['error'])
                else:            # this should never happen... but if it does
                    se = ServerError('Unknown', 0, b)
                    se.httpError = h
                    # h.read() will return '' in the calling code.
                    raise se
            else:
                raise h
        if ret.code != httplib.OK:
            raise URLError('Received bad response code from server:' +
                           ret.code)
        resp = json.loads(ret.read())

        if 'result' in resp:
            return resp['result'][0]
        else:
            raise ServerError('Unknown', 0, 'An unknown server error occurred')

    def get_probanno(self, input):

        arg_hash = {'method': 'ProbabilisticAnnotation.get_probanno',
                    'params': [input],
                    'version': '1.1',
                    'id': str(random.random())[2:]
                    }

        body = json.dumps(arg_hash, cls=JSONObjectEncoder)
        try:
            request = urllib2.Request(self.url, body, self._headers)
            ret = urllib2.urlopen(request, timeout=self.timeout)
        except HTTPError as h:
            if _CT in h.headers and h.headers[_CT] == _AJ:
                b = h.read()
                err = json.loads(b)
                if 'error' in err:
                    raise ServerError(**err['error'])
                else:            # this should never happen... but if it does
                    se = ServerError('Unknown', 0, b)
                    se.httpError = h
                    # h.read() will return '' in the calling code.
                    raise se
            else:
                raise h
        if ret.code != httplib.OK:
            raise URLError('Received bad response code from server:' +
                           ret.code)
        resp = json.loads(ret.read())

        if 'result' in resp:
            return resp['result'][0]
        else:
            raise ServerError('Unknown', 0, 'An unknown server error occurred')
