# Supplementary material for: Likelihood-Based Gene Annotations for Gap Filling and Quality Assessment in Genome-Scale Metabolic Models
Source: PLoS Comput Biol. 2014 Oct 16;10(10):e1003882. doi: 10.1371/journal.pcbi.1003882 (PMC4199484; doi:10.1371/journal.pcbi.1003882)
Supplement: Software S1 — Workflow client API. Python code that may be readily installed and used to run the four complete workflows. (ZIP) [file pcbi.1003882.s006.zip › Workflow_client/biokbase/probabilistic_annotation/Helpers.py]

#! /usr/bin/python

import os
import sys
import time

''' Get a timestamp in the format required by user and job state service.
    Add deltaSeconds to the current time to get a time in the future. '''

def timestamp(deltaSeconds):
    # Just UTC timestamps to avoid timezone issues.
    now = time.time() + deltaSeconds
    ts = time.gmtime(time.time() + deltaSeconds)
    return time.strftime('%Y-%m-%dT%H:%M:%S+0000', ts)

''' Convert a job info tuple into a dictionary. '''

def job_info_dict(infoTuple):
    info = dict()
    info['id'] = infoTuple[0]
    info['service'] = infoTuple[1]
    info['stage'] = infoTuple[2]
    info['started'] = infoTuple[3]
    info['status'] = infoTuple[4]
    info['last_update'] = infoTuple[5]
    info['total_progress'] = infoTuple[6]
    info['max_progress'] = infoTuple[7]
    info['progress_type'] = infoTuple[8]
    info['est_complete'] = infoTuple[9]
    info['complete'] = infoTuple[10]
    info['error'] = infoTuple[11]
    info['description'] = infoTuple[12]
    info['results'] = infoTuple[13]
    return info
