# Supplementary material for: Likelihood-Based Gene Annotations for Gap Filling and Quality Assessment in Genome-Scale Metabolic Models
Source: PLoS Comput Biol. 2014 Oct 16;10(10):e1003882. doi: 10.1371/journal.pcbi.1003882 (PMC4199484; doi:10.1371/journal.pcbi.1003882)
Supplement: Software S1 — Workflow client API. Python code that may be readily installed and used to run the four complete workflows. (ZIP) [file pcbi.1003882.s006.zip › Workflow_client/README.txt]

DEPENDENCIES

This program requires Python 2.7 or better (but not 3.0) and httplib2.

You will need to install httplib2 separately.

INSTALLATION

Either add this directory to your PYTHONPATH manually or if you have
sudo access on your (linux) machine,

$ sudo python setup.py install

will do the trick. If you can get httplib2 to install, this client code
should work on any OS supported by Python.

PREREQUISITES FOR RUNNING

You will need to create a KBase account.

See the supplemental material for the manuscript for more detailed instructions
on signing up for an account and running the workflow script.
