# Supplementary material for: Likelihood-Based Gene Annotations for Gap Filling and Quality Assessment in Genome-Scale Metabolic Models
Source: PLoS Comput Biol. 2014 Oct 16;10(10):e1003882. doi: 10.1371/journal.pcbi.1003882 (PMC4199484; doi:10.1371/journal.pcbi.1003882)
Supplement: Software S1 — Workflow client API. Python code that may be readily installed and used to run the four complete workflows. (ZIP) [file pcbi.1003882.s006.zip › Workflow_client/setup.py]

from distutils.core import setup

setup(name="Gapfill_workflow",
	version="1.0",
	description="KBase gap filling workflow",
	authors="Matthew Benedict, Mike Mundy, Chris Henry",
	author_email="mundy.michael@mayo.edu",
	packages=["biokbase"]
	)
